# Supplementary material for: Implications of genomic signatures in the differential vulnerability to fetal alcohol exposure in C57BL/6 and DBA/2 mice
Source: Front Genet. 2014 Jun 11;5:173. doi: 10.3389/fgene.2014.00173 (PMC4052096; doi:10.3389/fgene.2014.00173)
Supplement: Supplementary file 3 [file DataSheet2.XLSX]

## Sheet: Csmd3
Supplemental Files Table 1. Proximal Promoter SNVs for Csmd3.
					Putative TF binding sites			C57BL/6NJ		DBA/2J		Reference NCBI37/mm9
#	dbSNP Build 138	Genomic location		CpG (B6/D2)	B6	D2	Flanking Sequence	NT	%	NT	%	NT
1	rs31966199	48627131	Promoter		N/A	HOXA5 YY1 C/EBPalpha	AAGTAAACTA[C/T]TTTTCAAGCT	C	100	T	100	C
2	rs32249914	48627085	Promoter		HOXA5 HNF-6 JunB	HOXA5 HNF-6 JunB	TAATCAATTA[T/C]TCATAGTCCC	T	100	C	100	T
3	rs31856812	48626987	Promoter		HOXA5 JunB	N/A	TATATGGTTA[A/C]TCATTTAAGT	A	100	C	100	A
4		48626500	Promoter		N/A	GATA-2 HNF-6	ATCTACATAG[G/A]TATTACTTTG	G	100	A	100	G
5	rs32460240	48626238	Promoter		NF-1 MyoD myogenin	LyF-1	GATTCCTGCT[G/C]CCAAATACAG	G	100	C	100	G
6	rs31719777	48626038	Promoter		TCF-1(P) GATA-1 GATA-2 HOXA5	TCF-1(P) GATA-1 GATA-2	CCGCGGATAA[T/G]CCTCTTCATC	T	100	G	100	T
7	s32015272	48625717	Promoter		N/A	N/A	TACCCTAAAG[T/C]AAACCCAGCC	T	100	C	100	T
8	rs31835656	48625486	Promoter	TG/CG	c-Fos HES-1 JunD c-Jun AP-1	HES-1	AACCTTGTCC[T/C]GACTCTCTTT	T	100	C	100	T
9	rs50549845	48625171	Promoter		N/A	GATA-2	AAACACCTTC[C/T]ATCATTTTTC	C	100	T	100	C
10	rs50743853	48624748	Promoter		N/A	NF-1	CTGTCCGTGG[T/C]CCTATTTGCA	A	100	G	100	A
11	rs32172671	48624048	Promoter		RelA NF-kappaB NF-kappaB1 COE1	N/A	TGTGATTTCC[C/T]TTCTGGATTA	C	100	T	100	C

## Sheet: Mcat
Supplemental Files Table 1. Proximal Promoter SNVs for Mcat.
					Putative TF binding sites			C57BL/6NJ		DBA/2J		Reference NCBI37/mm9
#	dbSNP Build 138	Genomic location		CpG (B6/D2)	B6	D2	Flanking Sequence	NT	%	NT	%	NT
1		83390827	Promoter		HOXA5	USF-1 JunD c-Jun AP-1	CTGTGGGTGA[T/C]TGTTGTTCAG	T	100	C	100	T
2	rs31715967	83390788	Promoter	CCG/CGG	USF-1 JunD	USF-1 JunD	CTGGAACATC[C/G]GTGACGTCGG	C	100	G	100	C
3	rs31714729	83390403	Promoter		NF-1	HES-1 NF-1	GGAATGAGAC[C/T]TGGCTTTTGG	C	100	T	100	C
4		83390329	Promoter		HNF-3	C/EBPbeta HNF-3	TTAGTTAGTT[A/T]GTTTGTTTGT	A	100	T	94.4	A
5		83389856	Promoter	CG/TG	MyoD f(alpha)-f(epsilon)	MyoD c-Rel	TTTGGGGGTC[C/T]GGAGCTGGTT	C	100	T	94.1	G
6		83389613	Promoter		LyF-1	LyF-1	GAAAGGCCTT[C/T]TAAGGGAGAT	C	100	T	100	C
7		83389137	Promoter		TCF-1(P) HES-1	TCF-1(P) C/EBPbeta HES-1	GATCTGCTTG[C/T]CTCTGCTTCC	C	100	T	96.3	C
8		83389130	Promoter		TCF-1(P)	TCF-1(P)	TTGCCTCTGC[T/C]TCCTGAGTGC	T	100	C	96.2	T
9		83388915	Promoter	CA/CG	N/A	N/A	CGTCACGAGC[A/G]TCTCTGGAAC	A	100	G	100	A
10	rs31714725	83388712	Promoter		YY1 C/EBPalpha HOXA5 HNF-3	C/EBPbeta TFE3-S	CATAGGAACA[A/C]ATGTGAAAAC	A	100	C	97.1	A
11	rs31713853	83388684	Promoter		CP2 HNF-3beta	C/EBPbeta	TCCTTGGCTG[G/T]GTATTTCTGG	G	100	T	100	G
12	rs31713851	83388663	Promoter	CA/CG	NF-1	f(alpha)-f(epsilon)	ACCCTAGGCC[A/G]AAGAGCCCTG	A	100	G	100	A
13		83388519	Promoter		N/A	N/A	TCTGGCAGAG[G/A]ACCTGAGCTC	G	100	A	100	G
14		83388515	Promoter		c-Fos	N/A	GCAGAGGACC[T/A]GAGCTCCATT	T	100	A	100	T
15		83388401	Promoter		GATA-1 GATA-2	GATA-1 GATA-2	AAAGATAAAA[A/G]GTAGGGCTGG	A	100	G	100	A
16		83388279	Promoter		N/A	N/A	TAACGCCCTC[T/C]TCTGGTGCAT	T	100	C	95.8	T
17	rs31713847	83388182	Promoter		GR c-Fos myogenin MyoD	GR c-Fos	ACCATGTTCA[G/C]CTACAGTGTA	G	100	C	100	G
18		83387562	Promoter		HOXA5 HNF-3beta	HOXA5 NF-muNR c-Fos	CAACTCAAGC[C/T]CAATTAAAAG	C	100	T	100	C
19		83387520	Promoter	CG/CA	GR	c-Fos	GCAGCTCTC[GA/AG]ACAGGTTCAC	G	100	A	93.3	A
20		83387519	Promoter					A	100	G	92.9	G
21		83387459	Promoter		N/A	N/A	CAGGGAGGCA[A/G]AGATGGGGGA	A	100	G	100	A
22		83387405	Promoter	CA/CG	POU2F1a POU5F1 POU2F2 POU3F1 POU2F1b POU2F1c RelA	f(alpha)-f(epsilon)	AGGGAATGC[AA/GG]AGACGGAGAG	A	100	G	100	A
23		83387404	Promoter					A	100	G	100	A
24	rs31713845	83387347	Promoter		HOXA5	c-Fos	TAAGGCCGGT[A/G]ATGAGGTAAG	A	100	G	100	A
25		83387241	Promoter		GATA-1 GATA-2	JunD Tal-1 c-Jun AP-1 c-Fos	AAGAGTTAGT[T/C]ATCTGCAAGC	T	100	C	100	T
26		83387220	Promoter		HOXA5	CP2	ATGAAACAG[AT/GC]TCTTTCCAGA	A	100	G	100	T
27		83387219	Promoter					T	100	C	100	A
28		83387190	Promoter	TG/CG	c-Fos myogenin MyoD Nkx2-1	Nkx2-1 f(alpha)-f(epsilon)	CTGCAAGTGC[T/C]GAGCTTGATC	T	100	C	100	T
29		83387169	Promoter		c-Fos myogenin	NF-AT4	TTGGACTTTT[C/A]AGCCTCAAGA	C	100	A	100	C
30		83387150	Promoter		C/EBPbeta c-Jun AP-1	c-Jun AP-1	GAACTCTGAC[A/T]TATAATTTCG	A	100	T	95.8	A
31		83387104	Promoter		NF-1 myogenin MyoD	N/A	ATTGGTATGC[C/T]AGCCAGAGCA	C	100	T	100	C
32	rs31717636	83387057	Promoter		MyoD	c-Fos	TTCTCATTGT[A/G]AAGGCTGTGG	A	100	G	100	A
33		83387022	Promoter	TG/CG	N/A	N/A	GGGGCGGGGA[T/C]GGATTTCCTG	T	100	C	100	T
34		83387011	Promoter		HNF-3beta	c-Fos	GGATTTCCTG[G/A]GCACCTTAGC	G	100	A	100	G
35		83386960	Promoter		NF-AT1 STAT1	N/A	AGTTCTGGAA[AA/GT]GGGGTGCAG	A	100	G	100	A
36		83386959	Promoter					A	100	T	100	A
37		83386670	Promoter		N/A	N/A	ACTGCTCTGT[G/A]GACGATGCTG	G	100	A	100	G
38		83386654	Promoter	CG/CA	Pax-6	c-Fos NF-AT4	TGCTGGCCTC[G/A]AACTCAGATC	G	100	A	100	G
39		83386651	Promoter		N/A	HOXA5	TGGCCTCGAA[C/T]TCAGATCCGC	C	100	T	100	C
40		83386643	Promoter	CG/TG	f(alpha)-f(epsilon)	N/A	AACTCAGATC[C/T]GCCTGCCTCT	C	100	T	100	C
41		83386640	Promoter		f(alpha)-f(epsilon)	HES-1 f(alpha)-f(epsilon)	TCAGATCCGC[C/T]TGCCTCTGCC	C	100	T	100	C
42		83386616	Promoter		HOXA5	TCF-2	AAAATGCTGG[A/G]ATTAAAGGTG	A	100	G	100	A
43		83386588	Promoter		N/A	NF-1	ACCACTCGGC[T/C]ATAAACTGTG	T	100	C	100	T
44		83386582	Promoter		SRF	HOXA5 YY1 C/EBPalpha SRF	CGGCTATAAA[C/T]TGTGGAATTT	C	100	T	100	C
45		83386579	Promoter		C/EBPbeta SRF	PU.1 c-Fos SRF	CTATAAACTG[T/A]GGAATTTAAA	T	100	A	100	T
46	rs31716231	83386539	Promoter	CG/AG	f(alpha)-f(epsilon)	C/EBPbeta myogenin MyoD	TTGGTTCCAC[C/A]GCACGGAGAT	C	100	A	100	C
47		83386521	Promoter		N/A	N/A	GATTTACTAG[C/T]TTCCTATTAT	C	100	T	100	C
48		83386498	Promoter		myogenin	myogenin MyoD HES1	TTGGACACC[TC/AA]GCTGTGCTTT	T	100	A	100	C
49		83386497	Promoter	CG/AG				C	100	A	100	G
50	rs31716230	83386476	Promoter		HES-1	N/A	GTAGGCAACA[A/G]GAACTATTTG	A	100	G	100	A
51		83386430	Promoter		NF-1 HES-1	N/A	GCAAAACCAA[G/A]CCAACCACAG	G	100	A	100	G
52	rs31716228	83386367	Promoter		c-Fos HOXA5 DEC2	c-Fos DEC2	TAGATACCTA[T/C]TGAAGGCTCA	T	100	C	100	T
53	rs31716228	83386346	Promoter		GATA-2	NF-1	CTATGGAAGC[T/C]ATCTGCGGTT	T	100	C	100	T
54	rs31716224	83386252	Promoter		c-Fos	c-Fos	TGGTAAAGAT[G/C]AGTAGGTAAC	G	100	C	100	G

## Sheet: Tac2
Supplemental Files Table 1. Proximal Promoter SNVs for Tac2.
					Putative TF binding sites			C57BL/6NJ		DBA/2J		Reference NCBI37/mm9
#	dbSNP Build 138	Genomic location		CpG (B6/D2)	B6	D2	Flanking Sequence	NT	%	NT	%	NT
1	rs29339479	127156539	Promoter	TG/CG	TFE3-S MTF-1	myogenin MyoD	GCTGACCCAG[T/C]GCACATGCGT	T	100	C	100	T
2		127156719	Promoter	CG/TG	myogenin MyoD	myogenin MyoD HOXA5	GTGATTACAT[C/T]GGGCTGCAAG	C	100	T	100	C
3	rs29347413	127157639	Promoter		NF-AT1 RelA NF-kappaB	N/A	TCTGTCTCTT[T/C]TCCCTCCAGG	T	100	C	100	T
4	rs29372342	127158526	Promoter		N/A	N/A	ATCTCTAGGA[C/T]CGACTCCATC	C	100	T	100	C
5		127158745	Promoter	CA/CG	GR C/EBPbeta RelA NF-kappaB	NF-kappaB	TTCGGGGAAC[A/G]CGATGCACAC	A	100	G	100	A
6	rs29321534	127159004	Promoter		N/A	N/A	CTCTCTCTAG[C/T]CCCAGGCCCA	C	100	T	100	C
7		127159647	Promoter		f(alpha)-f(epsilon)	f(alpha)-f(epsilon) GR C/EBPbeta	AGCAGGCCGA[G/A]CATCCTGGAC	G	100	A	100	G
8		127160432	Promoter		C/EBPbetaV	YY1 C/EBPalpha HOXA5 NF-AT4	GCCACCAGGT[G/A]TTTGGTCCTC	G	100	A	100	G
9	rs36810217	127161281	Promoter		c-Jun; AP-1	RXR-alpha c-Jun AP-1	CTCCCTCAAA[A/G]GTCAACATAC	A	100	G	100	A
10	rs29368338	127162824	Intron 1		c-Fos HES-1	c-Fos	ACCATCCTCA[A/G]GACCTGGAGA	A	100	G	100	A

## Sheet: Vps51
Supplemental Files Table 1. Proximal Promoter SNVs for Vps51.
					Putative TF binding sites			C57BL/6NJ		DBA/2J		Reference NCBI37/mm9
#	dbSNP Build 138	Genomic location		CpG (B6/D2)	B6	D2	Flanking Sequence	NT	%	NT	%	NT
1	rs30757686	6081821	Promoter		TCF-2	JunD C/EBPbeta c-Jun AP-1 TCF-2	AGGGTGGGAT[C/G]TCAGAAAGGA	C	100	G	100	C
2		6081103	Promoter	CG/TG	f(alpha)-f(epsilon)	HES-1 NF-1	TGTCTCGGCT[C/T]GGCCGGGCTG	C	100	T	100	C
3	rs30353301	6080399	Promoter		Pax-5	Pax-5 NF-kappaB	TCCAATGGGA[G/A]AGTGGCCCCA	G	100	A	100	G
4	rs31190834	6078662	Promoter		N/A	N/A	TAAATAGCCC[C/A]CTGGATAAGA	C	100	A	100	C

## Sheet: Apold1
Supplemental Files Table 1. Proximal Promoter SNVs for Apold1
					Putative TF binding sites			C57BL/6NJ		DBA/2J		Reference NCBI37/mm9
#	dbSNP Build 138	Genomic location		CpG (B6/D2)	B6	D2	Flanking Sequence	NT	%	NT	%	NT
1	rs38694441	134927088	Promoter	TG/CG	HOXA5 POU2F JunD c-Jun AP-1 c-Fos YY1 C/EBPalpha POU2F1a POU5F1 POU3F1 POU2F1b POU2F1c	N/A	AAAATGGAAA[T/C]GACTGCATCT	T	100	C	100	T
2	rs30064209	134927190	Promoter	TG/CG	c-Fos DEC2	f(alpha)-f(epsilon) c-Myb	CTTATTCCAC[T/C]G[A/C]AGTTGATG	T	100	C	100	T
3		134927192	Promoter					A	100	C	100	A
4		134927249	Promoter		N/A	N/A	GAGGCAGGAG[C/G]ATCAGGACTT	C	100	G	96.552	C
5		134927324	Promoter		c-Fos	c-Fos	CCTGGTCTCA[G/A]AAAAACAACA	G	100	A	100	G
6		134927598	Promoter		N/A	N/A	TCTGACACCC[A/T]CTTCTGGATT	A	100	T	100	A
7		134927679	Promoter	GG/CG	c-Fos	c-Fos AhR	CACAAGCTCA[G/C]G[CT/TG]TGCGAGCATG	G	100	C	100	G
8		134927681	Promoter		HES-1	C/EBPbeta Clock:Bmal1		C	100	T	93.75	C
9		134927682	Promoter					T	100	G	100	T
10	rs36544388	134927772	Promoter		JunD C/EBPbeta c-Jun AP-1	GATA-2	GATACTTAGT[G/A]TCAACGTCTC	G	100	A	100	G
11		134927837	Promoter		c-Fos;	N/A	TCCTCCCACC[T/C]CAGCGCATTT	T	100	C	100	T
12		134927905	Promoter		MTF-1	c-Fos RXR-alpha MTF-1	CCTCCTGAGT[G/T]CACAGCTACA	G	100	T	100	G
13		134927943	Promoter		Nkx2-1	C/EBPbeta Nkx2-1	TATTTTGTGT[A/G]TGCACTTGTG	A	100	G	100	A
14		134928006	Promoter	CG/CA	c-Jun AP-1	c-Jun AP-1	CACCATGACC[G/A]AAAGCAACTT	G	100	A	100	G
15		134928044	Promoter		C/EBPbeta HES-1	c-Fos	TATCATCTTG[T/A]ACTCTGCTAT	T	100	A	100	T
16		134928087	Promoter		USF-1 JunD c-Jun AP-1 c-Fos	NF-1 Pax-5	TGATGTAGTG[A/G]CCACAGAGGA	A	100	G	100	A
17		134928108	Promoter		myogenin MyoD HOXA5	HOXA5	CCAAGGATTA[G/C]CTGTCTGGCT	G	100	C	100	G
18		134928187	Promoter		GR	N/A	TGGCACCTAC[C/T]AACAGTCTGC	C	100	T	100	C
19		134928227	Promoter		C/EBPalpha	C/EBPalpha GATA-1 GATA-2	CACTAAACGA[G/T]AAAATGTCGC	G	100	T	100	G
20		134928243	Promoter		Pax-5	Pax-5 HOXA5	GTCGCCACAG[G/A]TTAGCCTATG	G	100	A	100	G
21		134928321	Promoter	CG/AG	c-Fos JunD USF-1	c-Fos JunD HES1	TATTGTGTCA[C/A]GTTGACAGAA	C	100	A	100	C
22		134928369	Promoter		N/A	HOXA5 YY1 C/EBPalpha	TATGGGCAAA[G/A]TGTGTGTGTG	G	100	A	100	G
23		134928499	Promoter		HES-1 myogenin MyoD	myogenin MyoD	ATATGGCACA[A/G]GCTGGCCTCA	A	100	G	100	A
24		134928530	Promoter		C/EBPbeta HES-1	HES-1	CATCCACTTG[T/C]TTCTGCCTCC	T	100	C	100	T
25		134928555	Promoter		C/EBPbeta JunB HOXA5	HOXA5	TGCTAGGATT[A/G]CAGATGTGCC	A	100	G	100	A
26		134928600	Promoter		N/A	N/A	TTCCTCTCCT[G/C]CCTACCCCTC	G	100	C	100	G
27		134928614	Promoter		c-Fos TCF-1(P)	c-Fos TCF-1(P)	ACCCCTCTTC[C/T]TGATTCTTTG	C	100	T	100	C
28		134928656	Promoter		C/EBPbeta	NF-1	CCTAAGGCTG[T/G]CCTGCAACTC	T	100	G	100	T
29		134928690	Promoter		HES-1 CP2	HES-1	CTGGCTTGGG[C/T]CTCACTGTAC	C	100	T	100	C
30		134928700	Promoter		C/EBPbeta myogenin MyoD	N/A	CCTCACTGTA[C/T]AGCTCATACT	C	100	T	100	C
31	rs37183636	134928721	Promoter		N/A	C/EBPbeta myogenin MyoD	GACCTTCTGC[A/T]GTTTGGATGT	A	100	T	100	A
32	rs36579992	134928867	Promoter	CG/TG	N/A	c-Fos	CCCTTGAAGG[C/T]GATTGTTGGG	C	100	T	100	C
33	rs36660001	134928915	Promoter		HNF-3 c-Fos HES-1	HNF-3 c-Fos	GAAGACAAAC[T/C]TGAGCCTGGC	T	100	C	100	T
34		134929143	Promoter		PU.1 LyF-1 HNF-3beta	NF-kappaB HNF-3beta	GCAAGTTGGG[G/A]AGGAAACGGT	G	100	A	100	G
35		134929150	Promoter	CG/TG	PU.1	HOXA5 YY1 C/EBPalpha PU.1	GGGGAGGAAA[C/T]GGTTTATTCA	C	100	T	100	C
36		134929407	Promoter		N/A	C/EBPbeta	ACTCAGAGAT[C/G]TCCCTGTCTT	C	100	G	100	C
37	rs37812693	134929683	Promoter	TG/CG	HES-1	N/A	GCTCCTGGCT[T/C]GGTGTGTTTC	T	100	C	93.3	T
38		134929747	Promoter		f(alpha)-f(epsilon)	f(alpha)-f(epsilon)	GAGACCCCGG[C/A]AGGAGTGAGG	C	100	A	100	C
39		134929757	Promoter		N/A	TCF-2	CAGGAGTGAG[G/A]CCCCTCTCCT	G	100	A	100	G
40		134929795	Promoter	CA/CG	myogenin MyoD NF-1	f(alpha)-f(epsilon) TFE3-S	GCAAGGAGCC[A/G]GC[TG/AT]GTGCTTA	A	100	G	100	A
41		134929798	Promoter					T	100	A	100	T
42		134929799	Promoter					G	100	T	100	G
43	rs36643896	134929889	Promoter		NF-1	N/A	ACACCTCTGG[C/A]CTGATGTGCC	C	100	A	100	C
44	rs37001154	134929916	Promoter		C/EBPbeta GR c-Myb TCF-2	NF-X GR TCF-2	AATGGGGCTA[A/G]CAACAGGTCA	A	100	G	100	A
45	rs38997300	134930246	Promoter		N/A	N/A	GCTAGGCTGC[T/C]CGACCAGCAA	T	100	C	100	T
46		134930957	Promoter	CG/CA	f(alpha)-f(epsilon) AhR	f(alpha)-f(epsilon)	GGGCCTCCGC[G/A]TGCTAGTCTA	G	100	A	100	G
47	rs30172778	134931210	Promoter		GR C/EBPbeta	N/A	TAGATAACTG[T/C]T[T/C]TTCAGACCCT	T	100	C	100	T
48		134931212	Promoter					T	100	C	100	T
49	rs30710159	134931480	Promoter		HOXA5 YY1 NF-AT4 c-Fos HES-1	YY1 NF-AT4 HES-1	CGTGGTCTTG[A/C]ATTTTAGGCG	A	100	C	100	A
50	rs30017039	134931586	Promoter	CG/TG	HNF-6	c-Fos HOXA5 HNF-6	GTGGCTGTAT[C/T]GATCATAATT	C	100	T	100	C
51	rs30752948	134932011	Promoter	CA/CG	C/EBPbeta	N/A	GTCCAGAAAC[A/G]GTCTCCCACT	A	100	G	100	A

## Sheet: Leo1
Supplemental Files Table 1. Proximal Promoter SNVs for Leo1.
					Putative TF binding sites			C57BL/6NJ		DBA/2J		Reference NCBI37/mm9
#	dbSNP Build 138	Genomic location		CpG (B6/D2)	B6	D2	Flanking Sequence	NT	%	NT	%	NT
1		75284666	Promoter	TG/CG	Nkx2-1 YY1 c-Fos	YY1	TGACTCGAAG[T/C]GATTTGGGAA	T	100	C	100	T
2		75285002	Promoter		C/EBPbeta	N/A	TCAGCTGCTG[T/C]AGTAGCAAGG	T	100	C	100	T
3		75285262	Promoter	CG/TG	N/A	c-Fos	GTCTGTCCTA[C/T]GAGATAAAAA	C	100	T	100	C
4		75287397	Promoter		N/A	HNF-3	TCTTATAGGT[A/T]TGTTGATCTA	A	100	T	100	A
5		75287523	Promoter	TG/CG	myogenin MyoD c-Fos	myogenin MyoD	AATCCCAGCA[T/C]GATACAGTGG	T	100	C	100	T
6		75288863	Promoter		N/A	C/EBPbeta	AGTTGCTATG[C/T]AGTTGATGAT	C	100	T	100	C

## Sheet: Psme4
Supplemental Files Table 1. Proximal Promoter SNVs for Psme4.
					Putative TF binding sites			C57BL/6NJ		DBA/2J		Reference NCBI37/mm9
#	dbSNP Build 138	Genomic location		CpG (B6/D2)	B6	D2	Flanking Sequence	NT	%	NT	%	NT
1		30667524	Promoter		c-Fos GR C/EBPbeta HES-1	c-Fos	TCCCACCTTG[T/A]TGATAATGGA	T	100	A	100	T
2		30667548	Promoter		HOXA5 TCF-1(P)	N/A	AACCTCTGAA[T/C]CTGTAAGATA	T	100	C	100	T
3		30668343	Promoter		C/EBPbeta; HES-1	HES-1 POU2F2 POU2F1a POU5F1 POU2F1b POU2F1c	TCTTCCCTAT[A/G]CAAGTTTGGA	A	100	G	100	A
4		30668715	Promoter		HES-1 c-Jun AP-1	HES-1 c-Jun AP-1	AAACTCCAAG[A/G]AGTCAAGACA	A	100	G	100	A
5		30669004	Promoter		YY1 C/EBPalpha HOXA5 HNF-3	GR C/EBPbeta HNF-3	TGCTGTTTGT[A/G]TTTTTTTAAG	A	100	G	100	A
6		30669095	Promoter		N/A	NF-1 Pax-5	TCCATTGTGG[T/C]TCACCTTCTC	T	100	C	100	T
7		30669135	Promoter		N/A	N/A	ATTCCATGGA[G/A]GCTCCTTTCT	G	100	A	100	G
8		30669325	Promoter		N/A	N/A	ACAGTTTTAG[A/G]GGGCCCAAAT	A	100	G	100	A
9		30669385	Promoter	CT/CG	HNF-6 C/EBPbeta	f(alpha)-f(epsilon)	AATCAATCCC[T/G]GTAAGTCATT	T	100	G	94.7	T
10		30669637	Promoter		N/A	c-Fos	AGACCAGACT[T/C]AGAAGAGCCA	T	100	C	100	T
11		30669686	Promoter		COE1	Yi	TTTCTCCCCA[T/C]CCCCTTTGTT	T	100	C	100	T
12		30669863	Promoter		TCF-2 E2F E2F-1 Yi	HOXA5 NF-AT4 f(alpha)-f(epsilon) YY1 C/EBPalpha	AGCTTTTAAA[C/T]CCGCCAAGTT	C	100	T	100	C
13		30670035	Promoter		HNF-3beta	HNF-3beta	GATGCTAGTT[A/G]CCCATGTACA	A	100	G	100	A
14		30670506	Promoter		N/A	N/A	AACAAAAAAA[CT/AC]TAAAACAAAA	C	100	A	90.9	C
15		30670507	Promoter					T	100	C	100	T
16		30671667	Promoter	CG/CA	myogenin MyoD f(alpha)-f(epsilon)	c-Fos myogenin MyoD	CACCAAACTC[G/A]GCTGACTGCA	G	100	A	100	G

## Sheet: Vipr1
Supplemental Files Table 1. Proximal Promoter SNVs for Vipr1.
					Putative TF binding sites			C57BL/6NJ		DBA/2J		Reference NCBI37/mm9
#	dbSNP Build 138	Genomic location		CpG (B6/D2)	B6	D2	Flanking Sequence	NT	%	NT	%	NT
1		121547684	Promoter		c-Rel COE1	LyF-1	CAGCCCCTCC[C/T]CCCAGAATCT	C	100	T	100	C
2		121547998	Promoter		HNF-3	HNF-3	ATGCACAAAG[T/A]TCTGTGTTCA	T	100	A	100	T
3		121548157	Promoter	CG/CC	N/A	NF-AT1 PU.1	TCTTGTTTTC[G/C]TCTCTGAAGT	G	100	C	100	G
4		121548797	Promoter	CA/CG	C/EBPbeta myogenin MyoD	f(alpha)-f(epsilon)	TCACTCAGAC[A/G]GCAATGTGAC	A	100	G	100	A
5		121548907	Promoter		c-Fos YY1	N/A	CGGCTGCCCT[C/T]ACCGTTCACC	C	100	T	100	C
6		121550247	Promoter		N/A	c-Fos C/EBPbeta	CAGAGCAGTG[G/T]GATCACAGGC	G	100	T	100	G
7		121550411	Promoter		N/A	c-Fos	CCTAAGGCCT[A/G]AGAGGAGTGT	A	100	G	100	A
8		121551037	Promoter	CG/CA	N/A	N/A	GACGTAGCGC[G/A]AAGGGCTCTG	G	100	A	100	G

## Sheet:  Fam174b 
Supplemental Files Table 1. Proximal Promoter SNVs for Fam174b.
					Putative TF binding sites			C57BL/6NJ		DBA/2J		Reference NCBI37/mm9
#	dbSNP Build 138	Genomic location		CpG (B6/D2)	B6	D2	Flanking Sequence	NT	%	NT	%	NT
1		80880528	Promoter		HOXA5 YY1 C/EBPalpha GATA-1 GATA-2	HOXA5 YY1 C/EBPalpha GATA-1 GATA-2	GAACAGATAA[A/T]TTTCAAAAAG	A	100	T	100	A

## Sheet:  Mageb18 
Supplemental Files Table 1. Proximal Promoter SNVs for Mageb18.
					Putative TF binding sites			C57BL/6NJ		DBA/2J		Reference NCBI37/mm9
#	dbSNP Build 138	Genomic location		CpG (B6/D2)	B6	D2	Flanking Sequence	NT	%	NT	%	NT
1		89848786	Promoter		C/EBPbeta	N/A	ATGTTGGCTG[T/C]CCTTGCATTT	T	100	C	100	T

[truncated: 5 more sheets:  Pdxp ,  Rpl36a ,  Tspan2 ,  Zfp157 ,  Snord38a ]
